# Supplementary material for: Effectiveness of Interventions and Control Measures in the Reduction of Campylobacter in Poultry Farms: A Comprehensive Meta-Analysis
Source: Foods. 2026 Jan 14;15(2):307. doi: 10.3390/foods15020307 (PMC12840304; doi:10.3390/foods15020307)
Supplement: Supplementary file 1 [file foods-15-00307-s001.zip]

Archive with 1 entries (1 files):
- foods-4039586-supplementary.pdf
